# Supplementary material for: Kainate receptor channel opening and gating mechanism
Source: Nature. 2024 May 22;630(8017):762–8. doi: 10.1038/s41586-024-07475-0 (PMC11186766; doi:10.1038/s41586-024-07475-0)
Supplement: Supplementary file 5 — Source Data Fig. 1 [file 41586_2024_7475_MOESM5_ESM.xlsx]

## Sheet: Fig1b
		I3s/Imax											Mean	s.e.m.
	IGlu	0.000458253	0.0018	0.000125813	0.000447061	0.00066762	0.00028528	0.01057	3.87988e-05	0.00533	0.00189		0.00216	0.00106
	IBPAM	0.10118	0.0167	0.04357	0.02109	0.06361	0.02905	0.05868	0.02627	0.21159	0.16964		0.07414	0.0212
	IConA	0.08633	0.04153	0.05028	0.02556	0.05556	0.03433	0.10483	0.09451	0.31978	0.22309		0.10358	0.03005
	IBPAMConA	0.39291	0.32508	0.37614	0.30974	0.33948	0.21491	0.38871	0.43288	0.62033			0.3778	0.03682
