# Supplementary material for: Kainate receptor channel opening and gating mechanism
Source: Nature. 2024 May 22;630(8017):762–8. doi: 10.1038/s41586-024-07475-0 (PMC11186766; doi:10.1038/s41586-024-07475-0)
Supplement: Supplementary file 6 — Source Data Fig. 2 [file 41586_2024_7475_MOESM6_ESM.xlsx]

## Sheet: Fig2i
		ISS/Ipeak											Mean	s.e.m.
	WT	0.11484	0.06708	0.06767	0.07925	0.05785	0.03952	0.09243	0.14569	0.43676	0.64815		0.17492	0.06395
	N378Q	0.00815	0.00575	0.00742	0.00983	0.01703	0.00584						0.009	0.00172
	N546Q	0.05454	0.08641	0.0338	0.04002	0.01852							0.04666	0.0115
	N751Q	0.01694	0.0057	0.0248	0.11142	0.0138	0.02672	0.18785					0.05532	0.02588
	N546Q/N751Q	0.01966	0.00489	0.00183	0.00118	0.000413993	0.00513	0.00165	0.00268	0.000729395	0.00285		0.0041	0.0018
	dATD	0.00383	0.00535	0.02897	0.00274	0.00136	0.00173	0.00114	0.00463				0.00622	0.0033
